# Supplementary material for: Effects of Space Dimensionality within Scaffold for Bone Regeneration with Large and Oriented Blood Vessels
Source: Materials (Basel). 2023 Dec 5;16(24):7518. doi: 10.3390/ma16247518 (PMC10744811; doi:10.3390/ma16247518)
Supplement: Supplementary file 1 [file materials-16-07518-s001.zip]

Archive with 1 entries (1 files):
- materials-2736373-supplementary.pdf
